# Supplementary material for: Competition between Sliding and Peeling of Graphene Nanoribbons under Horizontal Drag
Source: Materials (Basel). 2022 May 4;15(9):3284. doi: 10.3390/ma15093284 (PMC9105344; doi:10.3390/ma15093284)
Supplement: Supplementary file 1 [file materials-15-03284-s001.zip]

Archive with 1 entries (1 files):
- materials-1701622-supplementary.mp4
